# Supplementary material for: Do Flower Color and Floral Scent of Silene Species affect Host Preference of Hadena bicruris, a Seed-Eating Pollinator, under Field Conditions?
Source: PLoS One. 2014 Jun 6;9(6):e98755. doi: 10.1371/journal.pone.0098755 (PMC4048206; doi:10.1371/journal.pone.0098755)
Supplement: Table S1 — Populations. Populations of Silene dioica and S. latifolia in the Swiss Alps that were used to generate crosses. (XLSX) [file pone.0098755.s001.xlsx]

## Sheet: Table S1
Table S1. Populations. Populations of Silene dioica and S. latifolia in the Swiss Alps that were used to generate crosses.
Species	Abbreviation	Location	Canton	Elevation (m a.s.l.)	Coord. N	Coord. E
S. dioica	GOT	Gotthard	UR	1800	46°35'28.72	8°33'32.81
S. dioica	DAV	Davos	GR	1800	46°48'10.46	9°53'47.68
S. dioica	SUS	Susch	GR	1430	46°44'39.74	10°04'45.37
S. latifolia	LEU	Leuk	VS	950	46°19'12.13	7°38'57.32
S. latifolia	GOR	Gordemo	TI	400	46°11'12.63	8°50'59.25
S. latifolia	SUR	Sur En	GR	1120	46°48'52.73	10°21'34.70
