# Supplementary material for: Do Flower Color and Floral Scent of Silene Species affect Host Preference of Hadena bicruris, a Seed-Eating Pollinator, under Field Conditions?
Source: PLoS One. 2014 Jun 6;9(6):e98755. doi: 10.1371/journal.pone.0098755 (PMC4048206; doi:10.1371/journal.pone.0098755)
Supplement: Table S3 — Sample size information. Families of crosses within and between Silene dioica and S. latifolia that survived in a transplant experiment, flowered and were used for measurements of flowering status, flower number, seed predation by the moth Hadena bicruris, flower color and floral scent. This experiment was mainly designed to obtain a highly variable hybrid population; for this reason 20 individuals of each of 36 families of second-generation (F2) hybrids were transplanted. 5 individuals of each of 18 families of second-generation crosses within S. dioica and within S. latifolia were transplanted for comparison. See Table S2 for crossing design. (XLSX) [file pone.0098755.s003.xlsx]

## Sheet: Table S3
Table S3. Sample size information. Families of crosses within and between Silene dioica and S. latifolia that survived in a transplant experiment, flowered and were used for measurements of flowering status, flower number, seed predation by the moth Hadena bicruris, flower color and floral scent. This experiment was mainly designed to obtain a highly variable hybrid population; for this reason 20…
Crosses within Silene dioica (5 individuals per familiy planted)
Family	Survived transplant (2 weeks)	Survived winter	Flowered	Females (flowering status, flower number)	Seed predation	Flower color	Floral scent
D1	5	5	3	2	2	1
D10	5	5	5	1	1		1
D11	5	5	3	2	2	2
D12	5	5	5	4	4	4	1
D13	5	5	4	1	1	1
D14	5	5	5	4	3	2	2
D15	5	5	5	3	2	2	1
D16	4	4	2
D18	5	5	5	3	3	1
D2	5	5	5	3	3	2
D3	5	5	4	3	3	2
D4	5	5	2	1	1
D5	5	5	4	3	3	2	1
D6	5	5	4	2	2	2
D7	5	5	4
D8	5	5	5	1	1
R22	5	5	5
R28	5	5	3
Total number of individuals	89	89	73	33	31	21	6
Number of families	18	19	18	14	15	11	5
Individuals per familiy, average	4.94444	4.94444	4.05556	2.35714	2.21429	1.90909	1.2
Individuals per family, standard error	0.0555556	0.0540738	0.248817	0.289128	0.251734	0.250619	0.2
Corsses within Silene latifolia (5 individuals per family planted)
Family	Survived transplant (2 weeks)	Survived winter	Flowered	Females (flowering status, flower number)	Seed predation	Flower color	Floral scent
L1	5	5	4	1	1	1
L10	5	4	2	1	1
L11	5	5	5
L12	5	4	2	2	2	2
L13	5	5	5	3	1	3	2
L14	5	5	4	1	1		1
L16	5	5	4	1	1	1	1
L17	4	4	3	1	1	1	1
L3	5	4	2	1	1	1
L4	5	5	4	3	3	1
L5	5	5	5
L6	4	4	4
L7	5	5	2
L8	4	4	4	3	2	2	2
L9	5	5	4	2	2	2	1
R31	5	4	1	1	1	1
R50	5	5	3	1	1	1
R58	5	5	2
Total number of individuals	87	83	60	21	18	16	8
Number of families	18	19	18	14	15	11	5
Individuals per familiy,average	4.83333	4.61111	3.33333	1.61538	1.38462	1.45455	1.33333
Individuals per family, standard error	0.0903877	0.115082	0.291492	0.232442	0.167944	0.207305	0.23094
Second- generation hybrids (F2, 20 individuals per family planted)
Family	Survived transplant (2 weeks)	Survived winter	Flowered	Females (flowering status, flower number)	Seed predation	Flower color	Floral scent	Flower color and scent and seed predationa
F1	20	19	12	7	6	5	3	1
F10	15	14	13	7	7	6	4	4
F11	18	18	7	6	6	4	4	4
F12	19	18	13	6	6	5	1	1
F14	18	14	10	1	1	1	1	1
F15	19	16	11	4	4	4	3	3
F16	20	18	10	6	5	4	1	1
F17	20	19	11	6	6	6	3	3
F18	17	17	8	6	6	5	2	2
F2	18	18	12	7	7	5	3	3
F20	18	15	4	3	3	2	2	2
F21	20	18	12	2	2	2	1	1
F23	18	18	10	3	3	3	3	3
F24	19	17	7	2	2	2	1	1
F25	18	17	13	3	3	3	1	1
F26	20	20	11	8	8	7	4	4
F28	19	19	15	7	7	5	4	4
F3	18	18	5	3	3	2
F31	19	19	14	2	2	2	1	1
F32	17	15	12	5	4	2	2	1
F34	18	18	11	5	4	5	5	4
F36	19	15	12	8	8	6	5	5
F4	15	15	11	7	7	7	5	5
F5	18	17	15	7	6	6	5	4
F6	18	16	8	7	7	6	5	5
F7	20	17	10	4	4	3	2	2
F8	19	19	12	4	4	4	3	3
F9	20	17	13	8	8	7	4	4
R14	19	19	17	8	8	8	5	5
R2	19	19	15	6	6	5	1	1
R29	19	18	13	1	1	1	1	1
R32	19	17	15	5	5	2	1	1
R35	20	19	13	7	7	6	5	5
R39	19	18	8	8	8	5	4	4
R46	19	18	13	5	4	4	1
R56	20	19	5	1	1	1	1	1
Total number of individuals	671	628	401	185	179	151	97	91
Number of families	36	36	36	36	36	36	35	34
Individuals per familiy,average	18.6389	17.4444	11.1389	5.13889	4.97222	4.19444	2.77143	2.67647
Individuals per family, standard error	0.207605	0.259561	0.508894	0.374066	0.370513	0.323226	0.265955	0.266089
a used for logistic regression analysis of floral traits on seed predation
