# Supplementary material for: Do Flower Color and Floral Scent of Silene Species affect Host Preference of Hadena bicruris, a Seed-Eating Pollinator, under Field Conditions?
Source: PLoS One. 2014 Jun 6;9(6):e98755. doi: 10.1371/journal.pone.0098755 (PMC4048206; doi:10.1371/journal.pone.0098755)
Supplement: Table S6 — Logistic regression results. Effect sizes with standard errors (SE) and corresponding Wald tests of floral traits and block effects in a logistic regression model of primary seed predation by the moth Hadena bicruris on inter-specific F2 hybrids between the moth's preferred host Silene latifolia and its alternative host S. dioica. (XLSX) [file pone.0098755.s006.xlsx]

## Sheet:  Table S6
Table S6. Logistic regression results. Effect sizes with standard errors (SE) and corresponding Wald tests of floral traits and block effects in a logistic regression model of primary seed predation by the moth Hadena bicruris on inter-specific F2 hybrids between the moth´s preferred host Silene latifolia and its alternative host S. dioica.
	Estimate	SE	z value	Pa	transformationb	meanb	SDb
Intercept	-1.2341	0.618086	-1.99665	0.0458629
Block.2	3.14579	1.08781	2.89186	0.00382969
Block.3	2.60585	1.00921	2.58207	0.00982102
Block.4	2.61847	1.0016	2.61429	0.00894118
Flower color	-0.834144	0.391997	-2.12793	0.0333427	–	37.9341	27.3475
Total scent	0.855145	1.04898	0.815215	0.414949	log(X)	7.02281	1.10595
(Z)-3-Hexenol	0.632738	0.757148	0.835686	0.403332	log(X +1)	3.37347	2.03016
(Z)-3-Hexenyl acetate	-0.889334	0.940897	-0.945198	0.344558	log(X)	5.43125	1.97273
Decanal	-0.821238	0.86613	-0.948169	0.343043	log(X)	4.66003	0.897587
Nonanal	-0.651209	0.740171	-0.879808	0.378963	log(X)	4.68036	1.00832
Benzaldehyde	-0.0599683	0.577307	-0.103876	0.917268	log(X+1)	3.16143	1.11078
Benzyl alcohol	-0.212199	0.674261	-0.314714	0.752979	log(X+0.1)	0.870565	2.13826
Phenylacetaldehyde	0.764125	0.593708	1.28704	0.198081	log(X+0.01)	1.74355	1.9794
Phenylethyl alcohol	-0.877573	0.67543	-1.29928	0.193848	log(X+0.01)	0.945028	2.9987
Benzyl acetate	0.783047	0.377524	2.07417	0.0380639	log(X+1)	1.01048	1.52395
Methyl salicylate	0.100067	0.366549	0.272998	0.784855	log(X+0.01)	-0.776256	2.22249
Benzyl benzoate	0.253768	0.460939	0.550547	0.581944	log(X +1)	0.579876	1.0796
Cinnamic aldehyde	1.3215	1.36376	0.969011	0.33254	log(X +1)	2.01542	1.85943
Cinnamic alcohol	-0.561448	1.27438	-0.440565	0.659528	log(X +1)	2.22609	2.01928
α-Pinene	-1.29943	0.592351	-2.19368	0.0282584	log(X +1)	3.05749	0.784267
cis(Z)-ocimene	-0.401796	0.351116	-1.14434	0.252483	log(X +1)	2.57209	1.77758
Lilac aldehydes	-0.91849	0.486394	-1.88836	0.058977	log(X +1)	2.34469	2.06651
6-Methyl-5-hepten-2-one	1.71381	0.717054	2.39008	0.0168448	log(X +1)	4.21898	0.884982
a Significant effects (P<0,05) are indicated in bold type, bFloral trait variables were log-transformed where appropriate and all variables were scaled with their mean and standardized with their standard deviation (SD) prior to analysis.
